# Supplementary material for: Reproducibility of thoracic kyphosis measurements in patients with adolescent idiopathic scoliosis
Source: Scoliosis Spinal Disord. 2017 Feb 21;12:4. doi: 10.1186/s13013-017-0112-4 (PMC5320797; doi:10.1186/s13013-017-0112-4)
Supplement: Additional file 1: — Original primary data. (XLSX 29 kb) [file 13013_2017_112_MOESM1_ESM.xlsx]

## Sheet: Sheet1
gender	age	cobb	cobb_post	curve_type	levels	number of screws	xray	t1_t12_rater1_round1	t1_t12_rater2_round1	t1_t12_rater3_round1	t2_t12_rater1_round1	t2_t12_rater2_round1	t2_t12_rater3_round1	t4_t12_rater1_round1	t4_t12_rater2_round1	t4_t12_rater3_round1	t5_t12_rater1_round1	t5_t12_rater2_round1	t5_t12_rater3_round1	t1_nf_rater1_round1	t1_nf_rater2_round1	t1_nf_rater3_round1	nf_tk_rater1_round1	nf_tk_rater2_round1	nf_tk_rater3_round1	l1_s1_rater1_round1	l1_s1_rater2_round1	l1_s1_rater3_round1	nf_s1_rater1_round1	nf_s1_rater2_round1	nf_s1_rater3_round1	uev_rater1_round1	uev_rater2_round1	uev_rater3_round1	lev_rater1_round1	lev_rater2_round1	lev_rater3_round1	t1_t12_rater1_round2	t1_t12_rater2_round2	t1_t12_rater3_round2	t2_t12_rater1_round2	t2_t12_rater2_round2	t2_t12_rater3_round2	t4_t12_rater1_round2	t4_t12_rater2_round2	t4_t12_rater3_round2	t5_t12_rater1_round2	t5_t12_rater2_round2	t5_t12_rater3_round2
f	12.9336	41	21	t	8	6	preoperative	28.5	26.3	36.2	29.6	27.9	43.9	26.3	28.7	40.9	25	26.1	32.4	29	30.4	36.2	29.6	33.4	43.9	53.9	53.4	56.7	53.9	62.6	58.3	t2	t4	t2	l1	t11	t12	27.2	32.1	31.3	29.4	33.6	25.6	30	33.3	31.6	26.7	28.6	27.8
f	12.3641	59	19	t	7	8	preoperative	26.8	24	29.2	22.5	26.8	33.8	22.4	21.4	38.9	25.8	27.9	26.2	27	15.7	31.6	29	28.3	41.7	55	52.4	55.6	55	52.4	55.6	t1	t5	t3	l1	l1	l1	26.2	20.8	25.7	26.5	26.4	23.8	25.1	23.2	24.4	20.7	23	20.9
f	14.1054	67	18	t	10	12	preoperative	39.5	38.2	43.2	39.8	48.6	42.4	36.7	35.5	39.4	32.4	27.4	35.4	39.5	34.6	45.2	39.8	47.9	42	53	52.4	57.2	57	54.8	57.2	t2	t2	t2	t12	t11	l1	34.2	46.8	40.4	35.7	35.7	37.2	34.5	35.9	36.9	32.3	26.9	28.9
f	13.5086	61	27	tl	9	10	preoperative	5	9.2	16.1	3	8.4	7	3	4	0.6	3	6.5	3.4	5	6.2	17.3	8	6.2	17.3	38	35.9	39	38	35.9	40.2	t1	t1	t1	l1	l1	l1	6.2	12	8.7	4.3	9.5	3.8	0.5	0.1	4.2	0.5	0.8	0.2
f	12.8433	86	18	t	10	11	preoperative	42.8	34.9	45	48.8	41.8	54	50.2	44.5	46.2	50.7	47	54.8	52.5	42.4	52.5	50	56.5	60.8	65	62.6	69.1	67	62.6	69.1	t5	t3	t2	l2	l1	l1	44.1	38.2	35	45.5	36.2	33	46.9	41.7	40	45.5	40.9	40
m	15.1294	80	26	t	11	11	preoperative	31.4	31.3	36.7	29	25.1	37.3	26.8	24.8	30.9	23.5	21.9	27.7	31.4	31.3	36.7	35	31.3	36.2	54.6	55.2	58.3	57.4	55.8	59.1	t1	t1	t2	t12	t12	t12	31.1	37.1	30.3	32.7	26.7	27.5	27.2	25.1	30	24.3	21.6	25
f	12.8378	69	22	t	10	12	preoperative	32.5	37.4	40.2	32.5	39.8	46.3	33.7	36	49.5	35	40.1	42.5	33	37.4	40.2	34.9	40.1	46.3	71.5	67.2	73.5	76.6	72.2	77.8	t5	t5	t2	t11	t12	t12	33.3	32.6	38.7	34.2	34	39.3	31.9	38.7	54.1	30.5	37.4	49.1
f	14.0671	57	21	t	7	8	preoperative	39.2	39.3	42.6	38.1	40.4	41.9	32.2	37.5	33.6	24.3	32	25.4	44.4	39.3	42.6	44.4	40.4	42.6	62	57.8	66.5	68	68.9	72.3	t1	t2	t1	t11	t12	t12	37.9	46.3	38.8	37.4	46.9	36.4	31.3	34.8	33.8	26.4	33.6	33.2
f	13.6756	59	16	t	7	8	preoperative	28.3	31.6	32.4	30	32.7	32.7	27	32.2	33.4	27	29.3	22	31.3	31.5	32.4	33.2	34.3	33.4	74.6	71	67.7	77.7	81.9	77.2	t2	t3	t4	t11	t12	t12	29.4	38.2	26.5	29.2	34.4	23.8	23.4	32	18.6	21.3	27.8	13.2
f	27.5893	61	21	t	9	10	preoperative	19.3	29.8	26.5	21.2	28	29.3	23.4	25.8	34.8	29	37.7	33.4	19.3	18.9	20.3	28.9	29.4	29	43.7	38.9	43.4	45	44.7	43.4	t5	t5	t2	t12	t10	l1	22.4	29.6	30.4	22.7	25.5	32	26	26.5	24.5	24.9	25	45.2
f	11.4771	53	20	t	6	8	preoperative	35	31.7	33.7	35.4	37.3	35.8	30.7	32.3	34.4	25	23.6	28.5	38.8	33.6	33.7	35.4	34	33.7	66.5	67.9	59.9	73.1	78.4	63.8	t2	t2	t1	t11	t10	t12	37.2	32.2	40.8	36.7	36.5	40.4	25.6	31.5	27	24.9	29.7	22
f	15.54	51	15	t	7	8	preoperative	47.6	54.3	53.7	46.7	49.2	52.4	40	48.4	47.4	34.8	40.6	39.5	47.8	51.1	53.7	47.8	51.1	53.7	69.1	61.4	59	69.1	61.4	63.1	t1	t1	t1	l1	l1	t12	51.7	43.9	49.8	49.9	46	53.9	38.7	38.9	45.7	32.8	36.5	45.5
f	13.3908	60	18	t	8	9	preoperative	21.8	28	31.9	22.8	32	25.5	14.1	22.1	17.8	14	19.7	19	22.7	26.5	34.5	23.9	29.1	34.5	63.7	55.3	43.1	63.7	55.3	43.1	t2	t2	t1	l1	l1	l1	24.1	31.9	31	20	29.4	27.7	14	20.4	25.4	13.6	19.5	23.4
f	14.1958	51	17	t	9	10	preoperative	13	12.2	18.5	10.2	14.9	13.6	0.8	0.8	0.9	2.5	1	3.2	15.3	12.2	18.5	16.1	14.9	18.5	42	42.6	42.1	44	42.8	47	t2	t2	t1	t12	t12	t12	10.2	9.9	10	7.9	13.7	11.2	1	3.3	0.1	0.5	1.8	1.5
m	24.9747	51	22	t	9	10	preoperative	22.5	23.3	29.5	22.3	21.5	23.1	18	24.2	22	17.7	22.7	22.6	22.9	28.3	29.5	22.9	34.4	29.5	54	48.4	41.5	59.6	52.8	48.9	t1	t4	t1	t11	t11	t12	21.3	30.9	27.2	20.8	31.2	25.8	14.9	20.9	19.9	13.2	19.2	21.9
f	13.9986	53	8	t	9	10	preoperative	18	25.5	24.8	18.7	28.2	25.3	13.5	17.6	18.9	12	10.7	12.5	19.4	30.6	27.6	20	36.3	31.9	57.1	58.9	56.6	60.5	58.9	56.6	t2	t2	t2	l2	l1	l1	22	25.8	30.2	17.1	24.7	25	10.1	11.2	20	9.8	4.6	14.2
f	16.0903	50	22	tl	9	10	preoperative	NA	NA	NA	14.8	9.1	10	7.4	8.9	9	6	8.4	9	NA	NA	NA	NA	NA	NA	NA	NA	NA	NA	NA	NA	NA	NA	NA	NA	NA	NA	NA	NA	NA	11.4	16.4	15	9.3	8.4	8.6	8	3.2	9.4
f	13.6482	52	12	t	9	10	preoperative	27.9	19.1	34	25.8	23.3	32	19.5	16.6	19.2	15.6	14.9	17.9	26	19.1	34	26	23.3	34	66.4	71.1	59.6	67	72.1	64.4	t1	t2	t1	l1	t12	t12	30.5	29.9	31.2	25.2	26.7	25.6	19.5	19.4	23.2	18	17.1	13.9
f	13.8617	60	8	t	6	8	preoperative	43.3	48.5	41.4	36	55.3	50.2	41.4	44.3	46.3	38.5	38.2	39.8	44.5	48.5	41.4	48.5	55.3	50.2	66	60.5	58	66	63	61.8	t2	t2	t2	l1	t12	t12	42.6	44.9	36.9	43.4	39.8	39.2	37	37.9	40.8	34	38.2	35.5
f	12.9473	51	22	t	8	10	postoperative	23.7	27.5	27.3	25.4	33.8	25.5	16.5	20	23	15	19.6	12.8	23.7	29.5	28.2	25.4	33.8	28.2	42	40.1	43.1	48.3	56.3	43.1	t2	t2	t2	t12	t11	l1	23.2	24.2	32.3	23.7	30.9	23	14.5	21.9	19.1	13.5	15	16.6
f	12.9336	41	21	t	8	6	postoperative	29.9	28	32.7	27.3	25.6	32.4	22.5	23.6	23.3	20.1	24.5	21.4	29.9	26.4	37.6	29.9	26.4	37.6	59	54.8	51.8	59	58.5	59.3	t1	t1	t1	t12	t11	t11	25.2	33.8	28.7	24.1	29.2	27.3	19.5	22.8	23.5	17.8	22.3	21.3
f	12.3641	59	19	t	7	8	postoperative	16.4	14.6	23.1	18.4	11.2	21.2	6.9	7	12.7	7.4	2.9	7.8	18.4	14.6	23.1	18.4	14	23.1	43.7	37	41.9	48	42.8	45.8	t2	t1	t1	t12	t12	t12	12.4	20.9	18.5	13	20	18.8	6.9	7	12.1	4.2	1.8	9.1
f	14.1054	67	18	t	10	12	postoperative	20.2	22.9	35.1	20.3	24.5	26.1	13.2	15.9	16.9	9.3	15.4	11.9	20.2	23.3	35.7	20.3	25.7	35.7	47.8	46.1	48.5	48	46.1	48.5	t2	t3	t1	t12	l1	l1	25.1	28.9	30.3	25.6	29.5	26	14.9	16.6	14.4	9.1	10.4	10.4
f	13.5086	61	27	tl	9	10	postoperative	22.8	34.2	26.7	19.5	22.3	24.7	10.5	6.6	10.5	8	3.7	6.2	22.8	34.2	26.7	22.8	34.2	26.7	50.6	45.1	46.2	50.6	45.7	52.7	t1	t1	t1	t12	t12	t12	18.3	26.1	28	14.7	18.6	18.6	8.6	5.1	9.2	5.7	5.9	6.9
f	12.8433	86	18	t	10	11	postoperative	26.8	34.3	30.9	29.5	31.5	27.8	23.7	32.6	21.5	21.5	22.5	22.2	26.8	34.3	30.9	29.5	34.3	30.9	58	55.1	53.8	60.5	60.6	53.6	t2	t1	t1	t12	t12	t12	24.1	40.2	28.4	25.8	31.9	28.8	19.2	25.7	19.2	20.9	22.8	19.5
m	15.1294	80	26	t	11	11	postoperative	30	32.7	35.4	27.4	33.3	29.8	16.4	20.7	21.7	12	16.4	20	35.1	32.7	35.4	35.1	32.7	35.4	48.6	36.8	41.5	51	41.3	46.8	t1	t1	t1	t11	t12	t12	28.8	25.6	35.8	30.2	31.1	32.8	17.7	17.4	17	13.6	13.8	16.4
f	12.8378	69	22	t	10	12	postoperative	23.4	24.2	36.5	22.6	27.8	25.2	19.1	21.6	24.3	20	19	25.2	23.4	30.1	36.5	23.4	33.3	36.5	79.7	73.6	75.8	80.4	77.1	76.2	t1	t2	t1	t12	t11	t12	23.6	32.1	35.3	22.8	38.7	27.7	19.2	22.4	22.7	20.6	19.2	20.4
f	14.0671	57	21	t	7	8	postoperative	39.1	37.5	30	42.2	35	37.6	32.1	24	23.8	25.1	22.3	20.7	40.6	43.7	30	42.2	43.7	37.6	60.8	54.9	60	66.5	66	65.2	t2	t1	t2	t11	t11	t12	37.4	43.8	38.3	39.5	45.3	43.2	27.4	25.9	29.3	22.5	19.1	25
f	13.6756	59	16	t	7	8	postoperative	36.3	33.4	36.3	36	31.9	37.9	24	32.5	32	21.5	26	29.3	36.3	33.4	35.1	36.3	33.4	39.3	59.7	49.2	52	63.2	58.4	52	t1	t1	t2	t12	t12	l1	37.1	42.9	34.4	37.1	41.8	32.3	26.2	28.4	24.6	23.4	23.4	23.3
f	27.5893	61	21	t	9	10	postoperative	24.7	24.1	26.8	23	29.1	25.3	22	26.1	21.1	17.6	21.3	18.4	24.7	21.1	22.8	24.7	21.9	27.8	43.1	46	46.4	43.3	48.5	46.4	t1	t2	t1	t12	t11	l1	24.2	29.7	30.7	24.5	30.2	28.3	20.6	19.2	21	18	16.1	20.3
f	11.4771	53	20	t	6	8	postoperative	36.7	45	40	37.1	48.7	36.6	27.4	32.9	27.4	22.1	27.4	22.6	38.8	41.5	40	40.2	55.5	40	51.9	52.6	44	53	56.5	45.7	t2	t2	t1	t11	t11	t12	40.3	38.2	30.3	43.6	41.6	39.9	27	32.4	29.7	26.3	25.4	23.5
f	15.54	51	15	t	7	8	postoperative	37.2	30.2	44.7	34.3	36	28	29.3	30.6	30.8	25.4	24.3	25.4	38.9	31.5	49.4	38.9	35.1	49.4	57.3	48.5	46.8	57.3	51	46.8	t1	t2	t1	l1	l2	l1	35.1	33.2	40.9	37.1	36.4	33.5	26.7	26.8	29.7	24.8	24.5	26.2
f	13.3908	60	18	t	8	9	postoperative	17.2	30.1	30.6	19.3	29.5	28.1	10.7	15.7	12.8	9.6	7.9	17.1	17.2	30.1	30.6	19.3	30.1	30.6	53.3	51.2	36.2	56.7	52.2	38.2	t2	t1	t1	t12	t12	t12	17.5	32.8	32.8	18.3	30.1	28.2	11.1	11.8	13.5	11.1	13.5	14.1
f	14.1958	51	17	t	9	10	postoperative	20.2	22.6	22.1	17.8	19.1	18.8	13.1	15.2	15	9.7	8	11.6	20.2	22.6	27.6	20.2	22.6	22.6	51.9	46.4	43.8	53.3	52.5	47.5	t1	t1	t1	t12	t12	t12	16.9	20.8	18	17.8	21	15.8	12.3	13.5	11.1	8.5	9.9	6.7
m	24.9747	51	22	t	9	10	postoperative	18	21.6	26.4	17.3	22.2	20	10.7	14.2	15.5	9.7	15.8	13.6	20.6	21.3	26.4	20.6	21.6	26.4	51.6	41.4	42.9	55.5	48.8	47.6	t1	t2	t1	l1	t11	t12	15.3	17.2	21.2	13.4	19.3	17.3	11.7	10.2	17.7	9.3	10.7	16.7
f	13.9986	53	8	t	9	10	postoperative	29.1	36.5	37.3	28.2	32.6	34.7	16.6	14.1	15.7	12.4	11.1	14.1	29.1	35.5	37.3	29.1	35.5	37.1	55.8	55.3	51.4	55.8	55.3	51.4	t1	t1	t1	l1	l1	l1	30	35.4	34.3	29.8	32.5	26	13.9	11	12.2	12.2	10.6	14.8
f	16.0903	50	22	tl	9	10	postoperative	20.4	25	22	20.1	22.9	22	16.2	21.8	22	11	13.7	15	22.6	25	23	22.6	26.8	27	49.9	48.8	NA	50.9	50	50	t1	t3	t1	l2	t12	l1	22.1	29	27.5	24.1	29.4	29	19.2	23.5	22.6	12.6	11.6	15.6
f	13.6482	52	12	t	9	10	postoperative	21.6	19.6	26.2	19.3	23.5	24.3	17.4	14.9	18.4	15.8	17.4	19	21.6	19.6	26.2	21.6	23.5	26.2	62.1	58.7	52.8	63.5	64.4	56.8	t1	t2	t1	t12	t12	t12	21.3	22.8	23.4	20.5	22.3	22.3	15.3	18.3	18.9	15.5	16.7	18.4
f	13.8617	60	8	t	6	8	postoperative	31.2	49.4	33.7	34.8	43.3	34.1	17.8	19.2	21.5	13.8	14.6	18	31.2	49.4	33.7	34.8	49.4	34.1	65.9	64.1	56.1	69.8	72.3	61.1	t2	t1	t2	t12	t12	t12	32	37.3	39.2	34.5	37	40.7	19.1	23.6	23.1	16.4	17.3	19.1
f	12.9473	51	22	t	8	10	postoperative	28.2	35.4	33.1	34.6	32.4	32.2	26.2	23.4	27	22.8	22.5	28.8	29.5	40.6	33.1	36.4	35	33.1	47.8	52.3	45.5	47.8	52.3	45.5	t2	t1	t2	l1	l1	l1	30.3	40.5	38	30.3	41.4	30.3	23.8	20.4	24.2	20.7	17.3	27.2
[truncated: 18 more columns]

## Sheet: Sheet2
y3432503			z2095581
y3681961			r3064211
y2958889			z097409a
y2334265			y3902763
y356177a
y1873332
y3178682
y3099316
y327228a
y5570059
y2230575
p5902871
y3673489
z097409a
r3064211
y2795017
y4351183
r5645289
y3432503
y3681961
y2958889
y2334265
y356177a
y1873332
y3178682
y3099316
y327228a
z2095581
y5570059
y2230575
p5902871
y3673489
y2795017
y4351183
y3902763
r5645289
